# Supplementary material for: Growth Factors Do Not Improve Muscle Function in Young or Adult mdx Mice
Source: Biomedicines. 2022 Jan 28;10(2):304. doi: 10.3390/biomedicines10020304 (PMC8869250; doi:10.3390/biomedicines10020304)
Supplement: Supplementary file 1 [file biomedicines-10-00304-s001.zip]

Archive with 1 entries (1 files):
- biomedicines-1567379-supplementary.pdf
